# Supplementary material for: Interplay of dFOXO and Two ETS-Family Transcription Factors Determines Lifespan in Drosophila melanogaster
Source: PLoS Genet. 2014 Sep 18;10(9):e1004619. doi: 10.1371/journal.pgen.1004619 (PMC4169242; doi:10.1371/journal.pgen.1004619)
Supplement: Dataset S1 — Lists of genes and genomic locations and full Ease and Catmap results mentioned in the manuscript. (ZIP) [file pgen.1004619.s010.zip]

Archive with 3 entries (2 files):
- Alic_etal_DATASET_S1.xls
- __MACOSX/
- __MACOSX/._Alic_etal_DATASET_S1.xls
